# Supplementary material for: Exclusion Diets in Functional Dyspepsia
Source: Nutrients. 2022 May 14;14(10):2057. doi: 10.3390/nu14102057 (PMC9144481; doi:10.3390/nu14102057)
Supplement: Supplementary file 1 [file nutrients-14-02057-s001.zip]

Archive with 1 entries (1 files):
- nutrients-1728180-supplementary.pdf
